# Supplementary material for: Effects of a Fat-Rich Diet on the Spontaneous Release of Acetylcholine in the Neuromuscular Junction of Mice
Source: Nutrients. 2020 Oct 21;12(10):3216. doi: 10.3390/nu12103216 (PMC7594037; doi:10.3390/nu12103216)
Supplement: Supplementary file 1 [file nutrients-12-03216-s001.zip › Table S1.xlsx]

## Sheet: Figure 3
mEPPs frequency
	Control		Cafeteria diet		High Fat diet				N fibres
Weeks	MEAN	SEM	MEAN	SEM	MEAN	SEM			Weeks	N Control	N CAD	N HFD
6	47.7349	5.27568	47.7349	5.27568	47.7349	5.27568			6	66
12	56.3476	8.0038	81.194	3.11256	115.615	2.22661			12	41	110	37
13	59.3235	5.26471	83.8487	1.43697	95.6176	12.6176			13	41	39	37
14	56.3505	6.11243	88.0795	1.79042	84.6917	8.61124			14	39	52	41
15	58.5458	2.62733	90.3423	8.63395	77.0203	11.6417			15	48	54	35
mEPPs amplitude
	Control		Cafeteria diet		High Fat diet
Weeks	MEAN	SEM	MEAN	SEM	MEAN	SEM
6	1.00498	0.0495147	1.00498	0.0495147	1.00498	0.0495147
12	0.988755	0.12858	0.940598	0.0335279	0.948866	0.233807
13	0.968572	0.0367006	0.888168	0.101179	0.986269	0.0926633
14	1.00773	0.0102947	0.94247	0.0601523	0.982985	0.017071
15	1.00744	0.0861564	1.0245	0.0520654	0.998766	0.00324375
