# Supplementary material for: Effects of a Fat-Rich Diet on the Spontaneous Release of Acetylcholine in the Neuromuscular Junction of Mice
Source: Nutrients. 2020 Oct 21;12(10):3216. doi: 10.3390/nu12103216 (PMC7594037; doi:10.3390/nu12103216)
Supplement: Supplementary file 1 [file nutrients-12-03216-s001.zip › Table S2.xlsx]

## Sheet: Figure 4
Number of areas with endplate noise
Weeks	Control		CAD		HFD				N muscles
	MEAN	SEM	MEAN	SEM	MEAN	SEM			Weeks	N Control	N CAD	N HFD
12	5.66667	0.19518	7.5	0.39841	7.5	0.288675			12	8	8	8
13	6.25	0.25	9.25	0.388322	9	0.408248			13	8	8	8
14	6.66667	0.516398	9.5	0.223607	6	0.408248			14	8	8	8
15	6.66667	0.457738	8	0.447214	6	0.408248			15	8	8	8
Frequency edplate noise (HZ)
Weeks	Control		CAD		HFD
	MEAN	SEM	MEAN	SEM	MEAN	SEM
12	104.457	4.39122	115.272	2.6219	130.278	4.0817
13	105.026	4.33846	121.402	3.18168	118.631	4.84342
14	112.875	3.89829	124.836	1.7666	112.198	6.46564
15	119.413	2.78262	122.007	1.86032	120.688	1.40929
